# Supplementary material for: Synthesis and PI 3-Kinase Inhibition Activity of Some Novel 2,4,6-Trisubstituted 1,3,5-Triazines
Source: Molecules. 2018 Jul 4;23(7):1628. doi: 10.3390/molecules23071628 (PMC6100378; doi:10.3390/molecules23071628)
Supplement: Supplementary file 1 [file molecules-23-01628-s001.zip]

Archive with 1 entries (1 files):
- molecules-323115-SI.pdf
